# Supplementary material for: Emergent constraints on the hydrological impacts of land use and land cover change
Source: Nat Commun. 2026 Feb 18;17:2908. doi: 10.1038/s41467-026-69883-2 (PMC13031313; doi:10.1038/s41467-026-69883-2)
Supplement: Supplementary file 3 — Supplementary Data 1 [file 41467_2026_69883_MOESM3_ESM.xlsx]

## Sheet: Sheet1
No.	Site ID	Longitude	Latitude	Site name	Site DOI	PI
1	AR-Slu	-66.46	-33.46	San Luis	10.18140/FLX/1440191	Gabriela Posse (gabiposse@gmail.com)
2	AT-Neu	11.32	47.12	Neustift	10.18140/FLX/1440121	Georg Wohlfahrt (georg.wohlfahrt@uibk.ac.at)
3	AU-ASM	133.25	-22.28	Alice Springs	10.18140/FLX/1440194	James Cleverly (dr.jr.cleverly@gmail.com)
4	AU-Cpr	140.59	-34	Calperum	10.18140/FLX/1440195	Georgia Koerber (ozfluxtech@adelaide.edu.au)
5	AU-Cum	150.72	-33.61	Cumberland Plain	10.18140/FLX/1440196	Elise Pendall (E.Pendall@westernsydney.edu.au)
6	AU-DaP	131.32	-14.06	Daly River Savanna	10.18140/FLX/1440123	Jason Beringer (jason.beringer@uwa.edu.au)
7	AU-DaS	131.39	-14.16	Daly River Cleared	10.18140/FLX/1440122	Jason Beringer (jason.beringer@uwa.edu.au)
8	AU-Dry	132.37	-15.26	Dry River	10.18140/FLX/1440197	Jason Beringer (jason.beringer@uwa.edu.au)
9	AU-Emr	148.47	-23.86	Emerald	10.18140/FLX/1440198	Ivan Schroder (ivan.schroder@ga.gov.au)
10	AU-GWW	120.65	-30.19	Great Western Woodlands	10.18140/FLX/1440200	Craig Macfarlane (craig.macfarlane@csiro.au)
11	AU-Gin	115.71	-31.38	Gingin	10.18140/FLX/1440199	Richard Silberstein (r.silberstein@ecu.edu.au)
12	AU-How	131.15	-12.49	Howard Springs	10.18140/FLX/1440125	Jason Beringer (jason.beringer@uwa.edu.au)
13	AU-Rig	145.58	-36.65	Riggs Creek	10.18140/FLX/1440202	Jason Beringer (jason.beringer@uwa.edu.au)
14	AU-Rob	145.63	-17.12	Robson Creek	10.18140/FLX/1440203	Michael Liddell (michael.liddell@jcu.edu.au)
15	AU-Stp	133.35	-17.15	Sturt Plains	10.18140/FLX/1440204	Jason Beringer (jason.beringer@uwa.edu.au)
16	AU-Tum	148.15	-35.66	Tumbarumba	10.18140/FLX/1440126	William Woodgate (Will.Woodgate@csiro.au)
17	AU-Wom	144.09	-37.42	Wombat	10.18140/FLX/1440207	Stefan Arndt (sarndt@unimelb.edu.au)
18	BE-Bra	4.52	51.31	Brasschaat	10.18140/FLX/1440128	Ivan Janssens (Ivan.Janssens@uantwerpen.be)
19	BE-Lon	4.75	50.55	Lonzee	10.18140/FLX/1440129	Bernard Heinesch (bernard.heinesch@ulg.ac.be)
20	BE-Vie	6	50.31	Vielsalm	10.18140/FLX/1440130	Caroline Vincke (caroline.vincke@uclouvain.be)
21	BR-Sa3	-54.97	-3.02	Santarem-Km83-Logged Forest	10.18140/FLX/1440033	Mike Goulden (mgoulden@uci.edu)
22	CA-Ca1	-125.33	49.87	British Columbia - 1949 Douglas-fir stand	10.17190/AMF/2007163	T. Andrew Black (andrew.black@ubc.ca)
23	CA-Ca2	-125.29	49.87	British Columbia - Clearcut Douglas-fir stand	10.17190/AMF/2007164	T. Andrew Black (andrew.black@ubc.ca)
24	CA-Gro	-82.16	48.22	Ontario - Groundhog River	10.18140/FLX/1440034	Harry McCaughey (mccaughe@queensu.ca)
25	CA-NS1	-98.48	55.88	UCI-1850 burn site	10.18140/FLX/1440036	Mike Goulden (mgoulden@uci.edu)
26	CA-NS2	-98.52	55.91	UCI-1930 burn site	10.18140/FLX/1440037	Mike Goulden (mgoulden@uci.edu)
27	CA-NS3	-98.38	55.91	UCI-1964 burn site	10.18140/FLX/1440038	Mike Goulden (mgoulden@uci.edu)
28	CA-NS5	-98.49	55.86	UCI-1981 burn site	10.18140/FLX/1440040	Mike Goulden (mgoulden@uci.edu)
29	CA-NS6	-98.96	55.92	UCI-1989 burn site	10.18140/FLX/1440041	Mike Goulden (mgoulden@uci.edu)
30	CA-NS7	-99.95	56.64	UCI-1998 burn site	10.18140/FLX/1440042	Mike Goulden (mgoulden@uci.edu)
31	CA-Oas	-106.2	53.63	Saskatchewan - Western Boreal, Mature Aspen	10.18140/FLX/1440043	Alan Barr (alan.barr@usask.ca)
32	CA-Obs	-105.12	53.99	Saskatchewan - Western Boreal, Mature Black Spruce	10.18140/FLX/1440044	Alan Barr (alan.barr@usask.ca)
33	CA-Qfo	-74.34	49.69	Quebec - Eastern Boreal, Mature Black Spruce	10.18140/FLX/1440045	Hank A. Margolis (Hank.Margolis@sbf.ulaval.ca)
34	CA-TP1	-80.56	42.66	Ontario - Turkey Point 2002 Plantation White Pine	10.18140/FLX/1440050	M. Altaf Arain (arainm@mcmaster.ca)
35	CA-TP3	-80.35	42.71	Ontario - Turkey Point 1974 Plantation White Pine	10.18140/FLX/1440052	M. Altaf Arain (arainm@mcmaster.ca)
36	CA-TP4	-80.36	42.71	Ontario - Turkey Point 1939 Plantation White Pine	10.18140/FLX/1440053	M. Altaf Arain (arainm@mcmaster.ca)
37	CA-TPD	-80.56	42.64	Ontario - Turkey Point Mature Deciduous	10.18140/FLX/1440112	M. Altaf Arain (arainm@mcmaster.ca)
38	CH-Cha	8.41	47.21	Chamau	10.18140/FLX/1440131	Nina Buchmann (nina.buchmann@usys.ethz.ch)
39	CH-Dav	9.86	46.82	Davos	10.18140/FLX/1440132	Nina Buchmann (nina.buchmann@usys.ethz.ch)
40	CH-Fru	8.54	47.12	Früebüel	10.18140/FLX/1440133	Nina Buchmann (nina.buchmann@usys.ethz.ch)
41	CH-Oe1	7.73	47.29	Oensingen grassland	10.18140/FLX/1440135	Christoph Ammann (christof.ammann@agroscope.admin.ch)
42	CN-Cha	128.1	42.4	Changbaishan	10.18140/FLX/1440137	Junhui Zhang (jhzhang@iae.ac.cn)
43	CN-Cng	123.51	44.59	Changling	10.18140/FLX/1440209	Gang Dong (dongg@sxu.edu.cn)
44	CN-Dan	91.07	30.5	Dangxiong	10.18140/FLX/1440138	Peili Shi (shipl@igsnrr.ac.cn)
45	CN-Din	112.54	23.17	Dinghushan	10.18140/FLX/1440139	Guoyi Zhou (gyzhou@scib.ac.cn)
46	CN-Du2	116.28	42.05	Duolun grassland (D01)	10.18140/FLX/1440140	Shiping Chen (spchen@ibcas.ac.cn)
47	CN-Ha2	101.33	37.61	Haibei shrubland	10.18140/FLX/1440211	Yingnian Li (ynli@nwipb.ac.cn)
48	CN-HaM	101.18	37.37	Haibei Alpine Tibet site	10.18140/FLX/1440190	Kato Tomomichi (tkato@cen.agr.hokudai.ac.jp)
49	CN-Qia	115.06	26.74	Qianyanzhou	10.18140/FLX/1440141	Huimin Wang (wanghm@igsnrr.ac.cn)
50	CZ-BK1	18.54	49.5	Bily Kriz forest	10.18140/FLX/1440143	Ladislav Sigut (sigut.l@czechglobe.cz)
51	CZ-BK2	18.54	49.49	Bily Kriz grassland	10.18140/FLX/1440144	Marian Pavelka (pavelka.m@czechglobe.cz)
52	CZ-wet	14.77	49.02	Trebon (CZECHWET)	10.18140/FLX/1440145	Jiri Dusek (dusek.j@czechglobe.cz)
53	DE-Geb	10.91	51.1	Gebesee	10.18140/FLX/1440146	Christian Brümmer (christian.bruemmer@thuenen.de)
54	DE-Gri	13.51	50.95	Grillenburg	10.18140/FLX/1440147	Christian Bernhofer (christian.bernhofer@tu-dresden.de)
55	DE-Hai	10.45	51.08	Hainich	10.18140/FLX/1440148	Alexander Knohl (aknohl@uni-goettingen.de)
56	DE-Kli	13.52	50.89	Klingenberg	10.18140/FLX/1440149	Christian Bernhofer (christian.bernhofer@tu-dresden.de)
57	DE-Lnf	10.37	51.33	Leinefelde	10.18140/FLX/1440150	Alexander Knohl (aknohl@uni-goettingen.de)
58	DE-Obe	13.72	50.78	Oberbärenburg	10.18140/FLX/1440151	Christian Bernhofer (christian.bernhofer@tu-dresden.de)
59	DE-Seh	6.45	50.87	Selhausen	10.18140/FLX/1440217	Karl Schneider (karl.schneider@uni-koeln.de)
60	DE-SfN	11.33	47.81	Schechenfilz Nord	10.18140/FLX/1440219	Hans Peter Schmid (hape.schmid@kit.edu)
61	DE-Tha	13.57	50.96	Tharandt	10.18140/FLX/1440152	Christian Bernhofer (christian.bernhofer@tu-dresden.de)
62	DK-Sor	11.64	55.49	Soroe	10.18140/FLX/1440155	Andreas Ibrom (anib@env.dtu.dk)
63	ES-LgS	-2.97	37.1	Laguna Seca	10.18140/FLX/1440225	Borja Ruiz Reverter (borjaruizreverter@gmail.com)
64	FI-Hyy	24.3	61.85	Hyytiala	10.18140/FLX/1440158	Ivan Mammarella (ivan.mammarella@helsinki.fi)
65	FI-Let	23.96	60.64	Lettosuo	10.18140/FLX/1440227	Annalea Lohila (annalea.lohila@fmi.fi)
66	FI-Lom	24.21	68	Lompolojankka	10.18140/FLX/1440228	Annalea Lohila (annalea.lohila@fmi.fi)
67	FI-Sod	26.64	67.36	Sodankyla	10.18140/FLX/1440160	Mika Aurela (mika.aurela@fmi.fi)
68	FR-Fon	2.78	48.48	Fontainebleau-Barbeau	10.18140/FLX/1440161	Eric Dufrene (eric.dufrene@u-psud.fr)
69	FR-Gri	1.95	48.84	Grignon	10.18140/FLX/1440162	Benjamin Loubet (benjamin.loubet@inra.fr)
70	FR-LBr	-0.77	44.72	Le Bray	10.18140/FLX/1440163	Denis Loustau (denis.loustau@inra.fr)
71	FR-Pue	3.6	43.74	Puechabon	10.18140/FLX/1440164	Jean-Marc Limousin (jean-marc.limousin@cefe.cnrs.fr)
72	GF-Guy	-52.92	5.28	Guyaflux (French Guiana)	10.18140/FLX/1440165	Damien Bonal (damien.bonal@inra.fr)
73	IT-BCi	14.96	40.52	Borgo Cioffi	10.18140/FLX/1440166	Vincenzo Magliulo (enzo.magliulo@cnr.it)
74	IT-CA1	12.03	42.38	Castel d'Asso1	10.18140/FLX/1440230	Dario Papale (darpap@unitus.it)
75	IT-CA2	12.03	42.38	Castel d'Asso2	10.18140/FLX/1440231	Beniamino Gioli (b.gioli@ibimet.cnr.it)
76	IT-CA3	12.02	42.38	Castel d'Asso3	10.18140/FLX/1440232	Dario Papale (darpap@unitus.it)
77	IT-Cpz	12.38	41.71	Castelporziano	10.18140/FLX/1440168	Dario Papale (darpap@unitus.it)
78	IT-Lav	11.28	45.96	Lavarone	10.18140/FLX/1440169	Damiano Gianelle (damiano.gianelle@fmach.it)
79	IT-MBo	11.05	46.01	Monte Bondone	10.18140/FLX/1440170	Damiano Gianelle (damiano.gianelle@fmach.it)
80	IT-Noe	8.15	40.61	Arca di Noe - Le Prigionette	10.18140/FLX/1440171	Donatella Spano (spano@uniss.it)
81	IT-PT1	9.06	45.2	Parco Ticino forest	10.18140/FLX/1440172	Giovanni Manca (giovanni.manca@ec.europa.eu)
82	IT-Ren	11.43	46.59	Renon	10.18140/FLX/1440173	Leonardo Montagnani (leonardo.montagnani@unibz.it)
83	IT-Ro1	11.93	42.41	Roccarespampani 1	10.18140/FLX/1440174	Dario Papale (darpap@unitus.it)
84	IT-Ro2	11.92	42.39	Roccarespampani 2	10.18140/FLX/1440175	Dario Papale (darpap@unitus.it)
85	IT-SR2	10.29	43.73	San Rossore 2	10.18140/FLX/1440236	Nicola Arriga (nicola.arriga@ec.europa.eu)
86	IT-SRo	10.28	43.73	San Rossore	10.18140/FLX/1440176	Giovanni Manca (giovanni.manca@ec.europa.eu)
87	IT-Tor	7.58	45.84	Torgnon	10.18140/FLX/1440237	Edoardo Cremonese (e.cremonese@arpa.vda.it)
88	MY-PSO	102.31	2.97	Pasoh Forest Reserve (PSO)	10.18140/FLX/1440240	Satoru Takanashi (tnsatoru@ffpri.affrc.go.jp)
89	NL-Loo	5.74	52.17	Loobos	10.18140/FLX/1440178	Bart Kruijt (bart.kruijt@wur.nl)
90	PA-SPn	-79.63	9.32	Sardinilla Plantation	10.18140/FLX/1440180	Nina Buchmann (nina.buchmann@usys.ethz.ch)
91	PA-SPs	-79.63	9.31	Sardinilla-Pasture	10.18140/FLX/1440179	Nina Buchmann (nina.buchmann@usys.ethz.ch)
92	RU-Fyo	32.92	56.46	Fyodorovskoye	10.18140/FLX/1440183	Andrej Varlagin (varlagin@sevin.ru)
93	SD-Dem	30.48	13.28	Demokeya	10.18140/FLX/1440186	Eltahir Bashir (eltahirba48@yahoo.com)
94	US-AR1	-99.42	36.43	ARM USDA UNL OSU Woodward Switchgrass 1	10.18140/FLX/1440103	Dave Billesbach (dbillesbach1@unl.edu)
95	US-AR2	-99.6	36.64	ARM USDA UNL OSU Woodward Switchgrass 2	10.18140/FLX/1440104	Dave Billesbach (dbillesbach2@unl.edu)
96	US-ARM	-97.49	36.61	ARM Southern Great Plains site- Lamont	10.18140/FLX/1440066	Sebastien Biraud (SCBiraud@lbl.gov)
97	US-ARc	-98.04	35.55	ARM Southern Great Plains control site- Lamont	10.18140/FLX/1440065	Margaret Torn (mstorn@lbl.gov)
98	US-Bar	-71.29	44.06	Bartlett Experimental Forest	10.17190/AMF/2006969	Andrew Richardson (Andrew.Richardson@nau.edu)
99	US-Cop	-109.39	38.09	Corral Pocket	10.18140/FLX/1440100	David Bowling (david.bowling@utah.edu)
100	US-GLE	-106.24	41.37	GLEES	10.18140/FLX/1440069	Bill Massman (william.massman@usda.gov)
101	US-Goo	-89.87	34.25	Goodwin Creek	10.18140/FLX/1440070	Tilden Meyers (Tilden.Meyers@noaa.gov)
102	US-Ha1	-72.17	42.54	Harvard Forest EMS Tower (HFR1)	10.18140/FLX/1440071	J. William Munger (jwmunger@seas.harvard.edu)
103	US-IB2	-88.24	41.84	Fermi National Accelerator Laboratory - Batavia	10.18140/FLX/1440072	Roser Matamala (matamala@anl.gov)
104	US-KS2	-80.67	28.61	Kennedy Space Center (scrub oak)	10.18140/FLX/1440075	Bert Drake (drakeb@si.edu)
105	US-Los	-89.98	46.08	Lost Creek	10.18140/FLX/1440076	Ankur Desai (desai@aos.wisc.edu)
106	US-MMS	-86.41	39.32	Morgan Monroe State forest	10.18140/FLX/1440083	Kim Novick (knovick@indiana.edu)
107	US-MOz	-92.2	38.74	Missouri Ozark Site	10.17190/AMF/1854370	Jeffrey Wood (woodjd@missouri.edu)
108	US-Me2	-121.56	44.45	Metolius mature ponderosa pine	10.18140/FLX/1440079	Chad Hanson (chad.hanson@oregonstate.edu)
109	US-Me3	-121.61	44.32	Metolius-second young aged pine	10.18140/FLX/1440080	Bev Law (bev.law@oregonstate.edu)
110	US-Me5	-121.57	44.44	Metolius-first young aged pine	10.18140/FLX/1440082	Bev Law (bev.law@oregonstate.edu)
111	US-Me6	-121.61	44.32	Metolius young pine burn	10.18140/FLX/1440099	Bev Law (bev.law@oregonstate.edu)
112	US-Myb	-121.77	38.05	Mayberry Wetland	10.18140/FLX/1440105	Dennis Baldocchi (baldocchi@berkeley.edu)
113	US-NC1	-76.71	35.81	NC_Clearcut	10.17190/AMF/1902836	Asko Noormets (noormets@tamu.edu)
114	US-NR1	-105.55	40.03	Niwot Ridge Forest (LTER NWT1)	10.18140/FLX/1440087	Peter Blanken (Blanken@Colorado.edu)
115	US-Ne1	-96.48	41.17	Mead - irrigated continuous maize site	10.18140/FLX/1440084	Andy Suyker (asuyker1@unl.edu)
116	US-Ne2	-96.47	41.16	Mead - irrigated maize-soybean rotation site	10.18140/FLX/1440085	Andy Suyker (asuyker1@unl.edu)
117	US-Ne3	-96.44	41.18	Mead - rainfed maize-soybean rotation site	10.18140/FLX/1440086	Andy Suyker (asuyker1@unl.edu)
118	US-Oho	-83.84	41.55	Oak Openings	10.18140/FLX/1440088	Jiquan Chen (jqchen@msu.edu)
119	US-SRC	-110.84	31.91	Santa Rita Creosote	10.18140/FLX/1440098	Shirley (Kurc) Papuga (shirley.papuga@gmail.com)
120	US-SRG	-110.83	31.79	Santa Rita Grassland	10.18140/FLX/1440114	Russell Scott (russ.scott@ars.usda.gov)
121	US-SRM	-110.87	31.82	Santa Rita Mesquite	10.18140/FLX/1440090	Russell Scott (russ.scott@ars.usda.gov)
122	US-Syv	-89.35	46.24	Sylvania Wilderness Area	10.18140/FLX/1440091	Ankur Desai (desai@aos.wisc.edu)
123	US-Ton	-120.97	38.43	Tonzi Ranch	10.18140/FLX/1440092	Dennis Baldocchi (Baldocchi@berkeley.edu)
124	US-Tw4	-121.64	38.1	Twitchell East End Wetland	10.18140/FLX/1440111	Dennis Baldocchi (Baldocchi@berkeley.edu)
125	US-Twt	-121.65	38.11	Twitchell Island	10.18140/FLX/1440106	Dennis Baldocchi (Baldocchi@berkeley.edu)
126	US-UMB	-84.71	45.56	Univ. of Mich. Biological Station	10.18140/FLX/1440093	Aimee Classen (aclassen@umich.edu)
127	US-Var	-120.95	38.41	Vaira Ranch- Ione	10.18140/FLX/1440094	Dennis Baldocchi (Baldocchi@berkeley.edu)
128	US-WCr	-90.08	45.81	Willow Creek	10.18140/FLX/1440095	Ankur Desai (desai@aos.wisc.edu)
129	US-WPT	-83	41.46	Winous Point North Marsh	10.18140/FLX/1440116	Jiquan Chen (jqchen@msu.edu)
130	US-Whs	-110.05	31.74	Walnut Gulch Lucky Hills Shrub	10.18140/FLX/1440097	Russell Scott (russ.scott@ars.usda.gov)
131	US-Wkg	-109.94	31.74	Walnut Gulch Kendall Grasslands	10.18140/FLX/1440096	Russell Scott (russ.scott@ars.usda.gov)
132	ZM-Mon	23.25	-15.44	Mongu	10.18140/FLX/1440189	Werner Kutsch (werner.kutsch@helsinki.fi)
