# Supplementary material for: Emergent constraints on the hydrological impacts of land use and land cover change
Source: Nat Commun. 2026 Feb 18;17:2908. doi: 10.1038/s41467-026-69883-2 (PMC13031313; doi:10.1038/s41467-026-69883-2)
Supplement: Supplementary file 4 — Supplementary Data 2 [file 41467_2026_69883_MOESM4_ESM.xlsx]

## Sheet: Sheet1
No.	Site ID	H (W m-2)	SD of H (%)	LE (W m-2)	SD of LE (%)	Tr (mm yr-1)	SD of Tr (%)
1	AR-Slu	51.47	0.75	27.77	1.08	202.71	43.43
2	AT-Neu	0.92	11.96	35.62	0.35	259.04	24.43
3	AU-ASM	60.89	0.27	18.55	0.45	130.56	27.8
4	AU-Cpr	60.25	0.39	25.06	0.55	203.51	22.87
5	AU-Cum	50.89	0.64	54.46	0.5	451.43	23.01
6	AU-DaP	73.55	0.28	69.02	0.36	668.17	12.17
7	AU-DaS	51.59	0.46	66.81	0.42	588.32	18.39
8	AU-Dry	54.36	0.43	59.85	0.44	559.27	21.15
9	AU-Emr	57.53	0.36	34.13	0.55	216.75	21.93
10	AU-GWW	57.14	0.39	19.9	0.62	108.52	25.79
11	AU-Gin	64.32	0.38	38.33	0.49	357.13	24.05
12	AU-How	42.1	0.54	90.91	0.4	911.19	17.97
13	AU-Rig	39.98	0.39	39.81	0.34	359.37	21.23
14	AU-Rob	32.42	0.66	79.84	0.64	530.35	22.08
15	AU-Stp	71.32	0.25	43.52	0.42	270.48	20.59
16	AU-Tum	38.66	0.93	67.07	0.7	507.26	21.87
17	AU-Wom	24.75	0.88	56.15	0.36	430.81	10.89
18	BE-Bra	14.27	2.82	24.33	0.6	164.89	20.4
19	BE-Lon	5.54	1.8	28.75	0.42	167.32	20.7
20	BE-Vie	19.63	1.12	24.78	0.47	173.57	23.82
21	BR-Sa3	20.83	0.78	94.45	0.41	659.07	19.24
22	CA-Ca1	19.58	1.61	30.7	0.58	223.09	21.86
23	CA-Ca2	25.41	0.49	20.82	0.45	179.78	27.39
24	CA-Gro	31.28	0.7	28.9	0.52	187.74	16.96
25	CA-NS1	27.31	0.64	16.95	0.52	123.46	14.92
26	CA-NS2	27.43	0.67	16.48	0.61	116.47	20.05
27	CA-NS3	31.3	0.64	19.71	0.41	138.99	21.17
28	CA-NS5	25.15	0.62	19.96	0.5	151.63	18.6
29	CA-NS6	23.33	0.78	18	0.49	104.9	23.01
30	CA-NS7	30.59	0.5	18.35	0.54	102.05	25.88
31	CA-Oas	22.75	0.94	27.41	0.51	228.44	22.32
32	CA-Obs	34.84	0.56	23.26	0.45	208.04	21.9
33	CA-Qfo	31.78	0.59	21.61	0.51	118.03	17.85
34	CA-TP1	34.8	0.77	28.73	0.6	208.33	19.1
35	CA-TP3	35	0.75	36.85	0.56	251.4	17.69
36	CA-TP4	35.03	0.74	33.99	0.53	223.64	16.69
37	CA-TPD	25.86	0.81	28.3	0.52	201.91	17.65
38	CH-Cha	9.27	1.26	54.97	0.39	506.87	18.3
39	CH-Dav	14.38	2.02	34.81	0.83	194.41	30.08
40	CH-Fru	6.87	1.99	48.72	0.37	470.3	29.19
41	CH-Oe1	2.91	3.21	46.09	0.26	425.29	18.88
42	CN-Cha	22.31	0.93	34.35	0.46	295.4	20.17
43	CN-Cng	31.21	0.58	32.49	0.53	219.65	18.18
44	CN-Dan	30.96	0.45	45.67	0.42	372.61	34.98
45	CN-Din	18.31	1.04	47.5	0.55	412.76	23.65
46	CN-Du2	32.78	0.42	26.83	0.5	116.67	33.58
47	CN-Ha2	45.04	0.33	43.63	0.29	409.59	19.99
48	CN-HaM	28.39	0.54	27.86	0.33	179.95	9.12
49	CN-Qia	20.05	0.73	49.08	0.48	487.4	23.38
50	CZ-BK1	35.02	0.91	28.12	0.64	252.59	32.4
51	CZ-BK2	12.34	0.8	14.61	0.46	106.68	10.76
52	CZ-wet	14.43	0.82	37.62	0.3	294.49	17.34
53	DE-Geb	11.97	1.07	28.18	0.44	226.82	19.82
54	DE-Gri	3.54	2.65	28.96	0.32	231.19	16.84
55	DE-Hai	15.1	1.41	32.37	0.51	288.84	28.74
56	DE-Kli	6.94	1.73	25.36	0.37	173.37	21.89
57	DE-Lnf	13.26	3.47	30.34	0.74	328.34	34.28
58	DE-Obe	22.38	1.23	28.31	0.58	203.21	26.37
59	DE-Seh	3.37	3.17	43.03	0.35	330.26	20.37
60	DE-SfN	28.19	0.54	41.32	0.34	309.75	21.62
61	DE-Tha	25.76	0.88	31.58	0.52	204.55	15.05
62	DK-Sor	2.5	12.94	33.32	0.63	239.55	24.69
63	ES-LgS	37.15	0.65	28.96	0.56	135.62	25.56
64	FI-Hyy	16.64	1.19	24.04	0.51	157.17	23.04
65	FI-Let	22.1	0.89	28.57	0.49	255.84	20.28
66	FI-Lom	9.41	1	20.37	0.37	139.58	15.17
67	FI-Sod	28.32	0.6	22.65	0.45	129.37	15.22
68	FR-Fon	13.05	1.63	48.35	0.53	298.62	21.97
69	FR-Gri	9.37	1.2	38.46	0.35	213.33	23.84
70	FR-LBr	22.19	0.96	42.73	0.45	271.81	24.58
71	FR-Pue	25.71	0.85	29.31	0.43	205.33	17.04
72	GF-Guy	21.86	0.87	110.73	0.4	734.03	20.55
73	IT-BCi	16.66	1.36	57.61	0.38	360.3	18.84
74	IT-CA1	28.5	0.53	50.86	0.3	470.47	13.45
75	IT-CA2	40.64	0.42	36.68	0.45	289.62	21.2
76	IT-CA3	23.52	0.61	51.78	0.3	521.7	11.52
77	IT-Cpz	51.95	0.52	38.88	0.42	290.51	20.85
78	IT-Lav	43.18	0.72	47.57	0.52	243.14	17.68
79	IT-MBo	4.49	3.02	36.48	0.39	259.21	27.55
80	IT-Noe	64.27	0.52	32.2	0.63	204.44	15.5
81	IT-PT1	16.31	1.2	40.71	0.45	345.61	17.6
82	IT-Ren	54.59	0.89	39.69	0.74	236.75	23.76
83	IT-Ro1	40.93	0.52	31.84	0.45	268.77	17.47
84	IT-Ro2	34.93	0.83	37.07	0.47	308.98	21.79
85	IT-SR2	26.61	0.99	36.5	0.53	336.11	22.1
86	IT-SRo	30.57	0.98	36.79	0.52	237.24	21.01
87	IT-Tor	14.13	0.74	36.09	0.35	245.18	20.38
88	MY-PSO	45.88	0.56	98.74	0.31	943.13	17.4
89	NL-Loo	14.73	1.78	43.24	0.57	261.96	22.1
90	PA-SPn	30.91	0.57	90.49	0.38	890.99	18.47
91	PA-SPs	35.54	0.37	77.83	0.32	778.96	12.59
92	RU-Fyo	24.38	0.97	31.57	0.56	180.52	29.9
93	SD-Dem	56.16	0.27	30.22	0.54	228.93	16.84
94	US-AR1	35.76	0.59	55.86	0.34	295.58	29.32
95	US-AR2	43.66	0.47	35.4	0.5	185.82	22.11
96	US-ARM	40.64	0.53	49.02	0.42	274.54	29.71
97	US-ARc	45.76	0.39	55.89	0.27	431.54	14.78
98	US-Bar	22.13	1.07	23.47	0.65	187.1	23.64
99	US-Cop	37.81	0.74	12.01	0.83	49.09	15.33
100	US-GLE	28.48	1.24	39.19	0.58	176.81	20.23
101	US-Goo	24.64	0.48	54.37	0.29	518.66	19.14
102	US-Ha1	28.65	1.19	31.76	0.64	262.6	28.82
103	US-IB2	16.8	0.97	47.89	0.27	444	18.5
104	US-KS2	34.59	0.55	74.48	0.32	570.23	21.94
105	US-Los	26.08	0.89	27.03	0.4	182.96	20.37
106	US-MMS	24.73	1.18	37.64	0.71	371.11	27.65
107	US-MOz	33.4	0.72	48.39	0.47	435.29	18.68
108	US-Me2	41.63	0.75	41.6	0.52	249.92	26.88
109	US-Me3	42.54	0.53	26.64	0.51	172.63	21.87
110	US-Me5	43.19	0.48	26.97	0.42	158.44	23.86
111	US-Me6	41.31	0.54	28.02	0.53	160.37	26.37
112	US-Myb	14.85	1.22	109.44	0.25	983.19	14.25
113	US-NC1	24.46	0.94	60.67	0.73	614.66	13.87
114	US-NR1	42.02	0.86	47.5	0.52	215.68	17.97
115	US-Ne1	19.04	1.22	52.47	0.44	340.05	12.75
116	US-Ne2	20.21	1.14	51.11	0.45	387.69	13.02
117	US-Ne3	23.22	0.91	46.04	0.45	336.26	14.38
118	US-Oho	24.85	0.66	48.49	0.38	433.98	17.05
119	US-SRC	71.71	0.27	19.49	0.59	107.5	20.87
120	US-SRG	47.25	0.36	32.16	0.41	193.66	16.54
121	US-SRM	66.13	0.3	26.09	0.52	131.7	16.64
122	US-Syv	21.69	0.89	26.65	0.55	200.06	18.74
123	US-Ton	56.08	0.38	29.02	0.53	199.87	26.42
124	US-Tw4	7.01	1.47	85.51	0.3	564.07	35.02
125	US-Twt	9.45	1.88	82.65	0.26	686.5	24.52
126	US-UMB	29.53	1.01	35.55	0.69	330.16	18.53
127	US-Var	46.96	0.28	24.03	0.44	148.9	27.7
128	US-WCr	26.34	0.78	29.59	0.56	203.8	20.79
129	US-WPT	7.97	1.16	65.67	0.29	424.26	13.76
130	US-Whs	63.71	0.27	24.35	0.51	95.59	24.53
131	US-Wkg	61.54	0.29	22.5	0.56	108.41	20.67
132	ZM-Mon	86.06	0.37	55.33	0.54	458.01	17.25
Mean		31.04	1.07	40.54	0.48	308.35	21.11
