# Supplementary material for: Emergent constraints on the hydrological impacts of land use and land cover change
Source: Nat Commun. 2026 Feb 18;17:2908. doi: 10.1038/s41467-026-69883-2 (PMC13031313; doi:10.1038/s41467-026-69883-2)
Supplement: Supplementary file 5 — Supplementary Data 3 [file 41467_2026_69883_MOESM5_ESM.xlsx]

## Sheet: Sheet1
Region	δFA (% yr-1)	δCA (% yr-1)	RCLULCC (%)	δETLULCC (mm yr-2)		Correlation coefficient r	Corrected	RRσ (%)
				Unconstrained	Constrained		slope kc
GIC	0.003±0.003	0.007±0.007	-23.3	-0.126±0.851	-0.061±0.849	-0.097 (p>0.10)	-0.033	0.3
NWN	0.007±0.005	-0.004±0.001	12.2	0.122±0.317	0.028±0.255	0.743 (p<0.01)	0.229	19.4
NEN	0.010±0.008	-0.004±0.001	13.1	0.151±0.351	0.169±0.347	-0.241 (p>0.10)	-0.061	1.1
WNA	0.004±0.002	-0.026±0.001	42.2	0.328±0.625	0.340±0.621	-0.126 (p>0.10)	-0.106	0.7
CNA	0.034±0.017	-0.298±0.002	28.4	0.300±0.901	0.214±0.874	0.286 (p>0.10)	0.417	3.1
ENA	0.038±0.009	-0.079±0.005	6.8	0.115±0.380	0.112±0.379	0.040 (p>0.10)	0.022	0
NCA	-0.010±0.003	0.007±0.001	42.7	0.236±1.994	0.030±1.151	0.900 (p<0.01)	3.3	42.3
SCA	-0.091±0.015	0.050±0.002	135.4	0.397±1.019	-0.466±0.739	0.810 (p<0.01)	1.6	27.5
CAR	-0.014±0.003	0.035±0.008	-50.2	-0.253±0.977	-0.125±0.965	-0.194 (p>0.10)	-0.254	1.2
NWS	-0.014±0.013	-0.015±0.000	-30.9	-0.156±0.395	-0.258±0.335	0.682 (p<0.05)	0.345	15.2
NSA	-0.007±0.002	-0.001±0.001	252.2	0.398±0.781	-0.016±0.694	0.707 (p<0.05)	0.429	11.2
NES	-0.077±0.014	0.107±0.002	44.9	-0.405±0.951	-0.447±0.945	0.114 (p>0.10)	0.211	0.6
SAM	-0.087±0.011	0.092±0.001	49.9	-0.316±0.965	-0.406±0.953	0.167 (p>0.10)	0.28	1.2
SWS	0.032±0.004	-0.052±0.006	-67.5	-0.150±0.578	-0.160±0.578	-0.047 (p>0.10)	-0.033	0.1
SES	-0.114±0.011	0.218±0.004	684.3	0.260±1.332	-0.189±0.752	0.871 (p<0.01)	1.798	43.5
SSA	0.005±0.001	-0.002±0.001	327.5	-0.229±0.525	-0.113±0.429	0.675 (p<0.05)	0.262	18.4
NEU	0.037±0.010	-0.029±0.004	-9.9	-0.127±0.531	0.017±0.510	-0.788 (p<0.01)	-0.143	3.9
WCE	0.095±0.010	-0.170±0.005	-6.4	-0.105±0.513	0.003±0.444	-0.828 (p<0.01)	-0.503	13.6
EEU	0.032±0.005	-0.087±0.007	3.2	0.043±0.732	0.283±0.684	-0.886 (p<0.01)	-0.396	6.6
MED	0.044±0.012	-0.102±0.003	33.5	0.161±0.457	0.171±0.456	-0.083 (p>0.10)	-0.063	0.3
SAH	0.000±0.000	0.024±0.016	27.3	0.094±0.139	0.140±0.113	-0.607 (p<0.05)	-0.066	18.4
WAF	-0.108±0.028	0.328±0.037	-2.4	-0.028±0.696	-0.649±0.464	0.836 (p<0.01)	1.541	33.3
CAF	-0.042±0.013	0.039±0.006	-6.8	-0.062±0.367	-0.075±0.288	0.827 (p<0.01)	0.595	21.4
NEAF	-0.064±0.019	0.129±0.020	65.8	0.808±1.122	0.572±1.092	0.237 (p>0.10)	0.603	2.7
SEAF	-0.075±0.010	0.134±0.006	92.3	0.506±0.935	0.512±0.935	-0.017 (p>0.10)	-0.042	0
WSAF	-0.019±0.004	0.011±0.002	402.8	0.886±0.967	0.891±0.965	-0.062 (p>0.10)	-0.09	0.1
ESAF	-0.091±0.019	0.037±0.001	-11.5	0.028±0.892	-0.018±0.561	0.825 (p<0.01)	1.254	37.1
MDG	-0.281±0.070	0.033±0.003	80.7	-0.318±0.762	-0.347±0.546	0.769 (p<0.01)	0.795	28.4
RAR	0.000±0.000	0.000±0.000	-13.9	-0.106±0.341	-0.195±0.330	0.351 (p>0.10)	0.1	3
WSB	0.028±0.004	-0.070±0.001	-4	-0.042±0.774	0.296±0.696	-0.663 (p<0.05)	-0.583	10.1
ESB	0.014±0.007	-0.010±0.002	5.5	0.054±0.428	0.096±0.425	-0.115 (p>0.10)	-0.069	0.6
RFE	0.011±0.005	-0.017±0.001	8.6	0.085±0.423	0.306±0.326	-0.735 (p<0.01)	-0.451	22.9
WCA	-0.003±0.001	0.002±0.000	41	0.226±0.594	0.142±0.552	0.408 (p>0.10)	0.308	7.2
ECA	0.000±0.000	0.005±0.001	48.7	0.243±0.386	0.258±0.288	0.750 (p<0.01)	0.304	25.5
TIB	-0.012±0.004	0.012±0.004	16.4	0.110±0.446	0.006±0.371	0.585 (p<0.05)	0.308	16.8
EAS	-0.041±0.013	0.027±0.005	-75.1	0.217±0.348	0.231±0.338	0.249 (p>0.10)	0.229	2.8
ARP	0.000±0.000	0.009±0.002	65.2	0.300±0.351	0.340±0.342	-0.244 (p>0.10)	-0.045	2.7
SAS	-0.017±0.005	0.066±0.013	75.5	0.437±0.790	-0.028±0.720	0.435 (p>0.10)	0.85	8.9
SEA	-0.111±0.007	0.152±0.010	452.4	-0.258±0.405	-0.321±0.340	0.617 (p<0.05)	0.566	16.2
NAU	0.010±0.007	0.000±0.000	187.1	-0.243±2.383	-0.461±2.335	0.243 (p>0.10)	0.747	2
CAU	0.000±0.000	0.001±0.000	-33.4	0.257±2.299	0.730±1.760	-0.710 (p<0.01)	-1.666	23.4
EAU	0.008±0.003	0.013±0.007	357.4	-0.818±2.514	-1.167±2.472	0.231 (p>0.10)	0.829	1.7
SAU	-0.006±0.007	0.015±0.002	189.2	-1.376±1.480	-1.429±1.478	0.072 (p>0.10)	0.184	0.2
NZ	0.116±0.030	-0.221±0.028	29	0.105±0.687	0.104±0.687	-0.028 (p>0.10)	-0.017	0
