# Supplementary material for: Emergent constraints on the hydrological impacts of land use and land cover change
Source: Nat Commun. 2026 Feb 18;17:2908. doi: 10.1038/s41467-026-69883-2 (PMC13031313; doi:10.1038/s41467-026-69883-2)
Supplement: Supplementary file 6 — Supplementary Data 4 [file 41467_2026_69883_MOESM6_ESM.xlsx]

## Sheet: Sheet1
Region	∆FA (%)	Unconstrained values (mm yr-2, except RCAFF with %)					Constrained values (mm yr-2)
		RCAFF	δETAFF	δPAFF	δWAAFF		δETAFF	δPAFF	δWAAFF
GIC	-0.007 (p>0.10)	-157	0.018±0.112	0.088±0.487	0.071		-0.002±0.109	0.089±0.474	0.091
NWN	0.988 (p<0.01)	4.5	0.039±0.112	-0.002±0.213	-0.041		0.040±0.112	-0.002±0.213	-0.041
NEN	0.247 (p<0.01)	-2	-0.018±0.144	-0.071±0.171	-0.053		-0.018±0.144	-0.071±0.171	-0.053
WNA	0.389 (p<0.01)	8.3	0.053±0.171	0.140±0.402	0.086		0.087±0.134	0.187±0.314	0.101
CNA	2.224 (p<0.01)	-23.3	-0.061±0.367	-0.138±0.587	-0.077		0.119±0.282	0.123±0.451	0.004
ENA	8.093 (p<0.01)	12.5	0.123±0.158	0.053±0.507	-0.07		0.166±0.124	0.052±0.398	-0.114
NCA	1.123 (p<0.01)	3.5	-0.007±0.525	-0.130±0.826	-0.123		0.015±0.367	-0.100±0.578	-0.115
SCA	5.653 (p<0.01)	14.1	-0.120±0.242	-0.641±0.947	-0.52		0.083±0.169	0.036±0.661	-0.047
CAR	4.788 (p<0.01)	-17.7	-0.077±0.267	0.015±0.863	0.092		0.021±0.242	0.129±0.780	0.108
NWS	7.582 (p<0.01)	78.4	0.217±0.141	0.005±0.772	-0.212		0.254±0.106	-0.016±0.584	-0.271
NSA	1.325 (p<0.01)	10.9	-0.142±0.146	-0.351±0.806	-0.208		-0.127±0.145	-0.292±0.802	-0.165
NES	2.014 (p<0.01)	25.4	-0.230±0.412	-0.574±1.478	-0.345		-0.127±0.237	-0.225±0.850	-0.099
SAM	1.667 (p<0.01)	13.4	-0.108±0.126	-0.394±0.552	-0.286		-0.101±0.126	-0.370±0.551	-0.269
SWS	1.024 (p<0.01)	21.6	0.050±0.159	0.179±0.218	0.129		0.077±0.154	0.188±0.212	0.111
SES	1.732 (p<0.01)	43.2	-0.010±0.407	-0.054±0.890	-0.044		0.038±0.401	0.047±0.876	0.009
SSA	0.253 (p<0.01)	30.2	0.023±0.147	0.152±0.275	0.129		0.080±0.127	0.225±0.237	0.145
NEU	0.374 (p<0.01)	3.1	0.020±0.169	0.107±0.399	0.087		-0.012±0.166	0.051±0.391	0.063
WCE	0.905 (p<0.01)	-6.2	-0.022±0.126	0.096±0.345	0.118		-0.038±0.123	0.058±0.338	0.096
EEU	-0.362 (p<0.01)	4.6	0.030±0.135	0.041±0.325	0.011		0.035±0.135	0.048±0.326	0.013
MED	-0.020 (p>0.10)	14.3	-0.048±0.126	-0.112±0.253	-0.064		-0.072±0.097	-0.154±0.194	-0.082
SAH	0.213 (p<0.01)	-13.1	-0.029±0.081	0.009±0.111	0.038		-0.060±0.045	-0.026±0.062	0.033
WAF	6.271 (p<0.01)	168.7	0.230±0.307	0.356±0.495	0.126		0.447±0.171	0.617±0.276	0.17
CAF	9.531 (p<0.01)	74.1	0.420±0.515	0.222±0.752	-0.198		0.433±0.363	0.238±0.530	-0.195
NEAF	3.420 (p<0.01)	6.4	0.091±0.354	0.008±0.659	-0.083		0.312±0.253	0.352±0.470	0.04
SEAF	6.987 (p<0.01)	31.6	0.277±0.398	0.043±0.885	-0.234		0.367±0.316	0.191±0.704	-0.176
WSAF	5.165 (p<0.01)	-36.8	0.143±0.399	0.130±0.572	-0.013		0.143±0.399	0.130±0.571	-0.013
ESAF	12.648 (p<0.01)	-121.1	0.331±0.337	0.314±0.462	-0.016		0.355±0.189	0.338±0.258	-0.018
MDG	2.452 (p<0.01)	159.5	0.202±0.336	0.579±1.203	0.377		0.204±0.335	0.583±1.200	0.379
RAR	0.017 (p>0.10)	-2.7	-0.020±0.120	-0.040±0.292	-0.02		0.022±0.113	0.046±0.274	0.024
WSB	0.272 (p<0.01)	-1.8	-0.013±0.087	-0.018±0.148	-0.004		-0.019±0.086	-0.023±0.148	-0.004
ESB	0.159 (p>0.10)	10.4	0.085±0.150	0.069±0.132	-0.016		0.179±0.127	0.144±0.112	-0.035
RFE	-0.002 (p>0.10)	-2.4	-0.021±0.136	0.058±0.259	0.08		-0.022±0.136	0.057±0.258	0.079
WCA	0.295 (p<0.01)	-22.6	-0.067±0.220	-0.121±0.308	-0.054		-0.080±0.219	-0.138±0.306	-0.059
ECA	0.048 (p<0.10)	-4.4	-0.034±0.0.204	-0.061±0.328	-0.026		-0.026±0.198	-0.048±0.319	-0.022
TIB	0.770 (p<0.01)	10.5	0.104±0.075	0.374±0.342	0.271		0.104±0.075	0.375±0.342	0.271
EAS	-1.274 (p<0.01)	1.1	0.012±0.176	-0.245±0.443	-0.257		0.014±0.174	-0.242±0.437	-0.256
ARP	0.030 (p<0.01)	-11.5	-0.057±0.202	-0.069±0.270	-0.013		-0.062±0.202	-0.076±0.270	-0.014
SAS	3.122 (p<0.01)	23.9	0.191±0.194	0.334±0.493	0.143		0.413±0.123	0.813±0.312	0.4
SEA	1.977 (p<0.01)	-7.6	-0.021±0.114	-0.140±1.172	-0.119		-0.014±0.077	-0.075±0.793	-0.061
NAU	0.075 (p<0.05)	-47	-0.042±0.234	-0.269±0.471	-0.227		0.006±0.202	-0.179±0.406	-0.186
CAU	0.024 (p<0.01)	26.5	-0.086±0.463	-0.098±0.679	-0.012		-0.158±0.357	-0.202±0.523	-0.044
EAU	1.242 (p<0.01)	148.8	-0.078±0.495	-0.012±0.646	0.066		0.111±0.404	0.224±0.527	0.113
SAU	0.573 (p<0.01)	41.2	-0.117±0.457	-0.158±0.652	-0.04		0.078±0.361	0.118±0.516	0.04
NZ	5.653 (p<0.01)	20	0.068±0.178	-0.118±0.580	-0.186		0.092±0.155	-0.155±0.506	-0.247
