# Supplementary material for: Emergent constraints on the hydrological impacts of land use and land cover change
Source: Nat Commun. 2026 Feb 18;17:2908. doi: 10.1038/s41467-026-69883-2 (PMC13031313; doi:10.1038/s41467-026-69883-2)
Supplement: Supplementary file 7 — Supplementary Data 5 [file 41467_2026_69883_MOESM7_ESM.xlsx]

## Sheet: Sheet1
Region	r(ln(Bts), δETAFF)	r(δETAFF, δPAFF)	Corrected slope kc	RRσ (%)
GIC	0.282 (p>0.10)	-0.006 (p>0.10)	0.012	2.6
NWN	-0.008 (p>0.10)	0.019 (p>0.10)	-0.001	0
NEN	-0.027 (p>0.10)	0.119 (p>0.10)	-0.002	0
WNA	-0.724 (p<0.05)	0.606 (p<0.10)	-0.19	21.7
CNA	-0.809 (p<0.01)	0.907 (p<0.01)	-0.533	23.2
ENA	-0.926 (p<0.01)	-0.007 (p>0.10)	-0.213	21.4
NCA	-0.886 (p<0.01)	0.862 (p<0.01)	-1.069	30
SCA	-0.901 (p<0.01)	0.849 (p<0.01)	-0.455	30.3
CAR	-0.539 (p>0.10)	0.361 (p>0.10)	-0.194	9.6
NWS	-0.818 (p<0.01)	-0.102 (p>0.10)	-0.145	24.3
NSA	-0.142 (p>0.10)	0.675 (p<0.05)	-0.016	0.5
NES	-0.859 (p<0.01)	0.941 (p<0.01)	-0.729	42.5
SAM	-0.081 (p>0.10)	0.809 (p<0.01)	-0.019	0.3
SWS	0.299 (p>0.10)	0.242 (p>0.10)	0.068	2.8
SES	-0.186 (p>0.10)	0.951 (p<0.01)	-0.139	1.5
SSA	0.721 (p<0.05)	0.683 (p<0.05)	0.088	13.6
NEU	0.832 (p<0.01)	0.731 (p<0.05)	0.034	2
WCE	0.394 (p>0.10)	0.846 (p<0.01)	0.052	1.9
EEU	-0.124 (p>0.10)	0.566 (p>0.10)	-0.007	0.1
MED	0.776 (p<0.05)	0.880 (p<0.01)	0.175	23
SAH	0.860 (p<0.01)	0.835 (p<0.01)	0.048	44.1
WAF	-0.896 (p<0.01)	0.746 (p<0.05)	-0.631	44.2
CAF	-0.888 (p<0.01)	0.814 (p<0.01)	-0.868	29.5
NEAF	-0.719 (p<0.05)	0.836 (p<0.01)	-0.599	28.6
SEAF	-0.696 (p<0.05)	0.731 (p<0.05)	-0.814	20.5
WSAF	0.076 (p>0.10)	0.966 (p<0.01)	0.053	0.2
ESAF	-0.909 (p<0.01)	0.697 (p<0.05)	-0.617	44.1
MDG	-0.074 (p>0.10)	0.587 (p<0.10)	-0.042	0.2
RAR	-0.725 (p<0.05)	0.835 (p<0.01)	-0.06	6
WSB	0.100 (p>0.10)	0.523 (p>0.10)	0.009	0.1
ESB	-0.695 (p<0.05)	0.910 (p<0.01)	-0.199	15.4
RFE	0.012 (p>0.10)	0.593 (p<0.10)	0.003	0
WCA	0.115 (p>0.10)	0.974 (p<0.01)	0.036	0.5
ECA	0.277 (p>0.10)	0.983 (p<0.01)	0.065	2.8
TIB	-0.013 (p>0.10)	0.357 (p>0.10)	-0.001	0
EAS	0.172 (p>0.10)	0.567 (p>0.10)	0.081	1.3
ARP	0.044 (p>0.10)	0.900 (p<0.01)	0.005	0.1
SAS	-0.827 (p<0.01)	0.851 (p<0.01)	-0.433	36.7
SEA	-0.826 (p<0.01)	0.854 (p<0.01)	-0.209	32.3
NAU	-0.784 (p<0.05)	0.924 (p<0.01)	-0.248	13.9
CAU	0.837 (p<0.01)	0.986 (p<0.01)	0.507	22.9
EAU	-0.755 (p<0.05)	0.959 (p<0.01)	-0.546	18.5
SAU	-0.771 (p<0.05)	0.990 (p<0.01)	-0.649	20.9
NZ	0.711 (p<0.05)	-0.476 (p>0.10)	0.118	12.8
